# Supplementary material for: Exploiting GRK2 Inhibition as a Therapeutic Option in Experimental Cancer Treatment: Role of p53-Induced Mitochondrial Apoptosis
Source: Cancers (Basel). 2020 Nov 26;12(12):3530. doi: 10.3390/cancers12123530 (PMC7760517; doi:10.3390/cancers12123530)
Supplement: Supplementary file 1 [file cancers-12-03530-s001.zip]

Archive with 61 entries (39 files):
- cancers-1016979-Supplementary Materials/
- cancers-1016979-Supplementary Materials/BLOTS/
- cancers-1016979-Supplementary Materials/BLOTS/FIGURE 1/
- cancers-1016979-Supplementary Materials/BLOTS/FIGURE 1/PANEL A/
- cancers-1016979-Supplementary Materials/BLOTS/FIGURE 1/PANEL A/ACTIN 1.jpg
- cancers-1016979-Supplementary Materials/BLOTS/FIGURE 1/PANEL A/ACTIN 2.jpg
- cancers-1016979-Supplementary Materials/BLOTS/FIGURE 1/PANEL A/GRK2.jpg
- cancers-1016979-Supplementary Materials/BLOTS/FIGURE 1/PANEL A/P53.jpg
- cancers-1016979-Supplementary Materials/BLOTS/FIGURE 1/PANEL C/
- cancers-1016979-Supplementary Materials/BLOTS/FIGURE 1/PANEL C/ACTIN BHT FRO.jpg
- cancers-1016979-Supplementary Materials/BLOTS/FIGURE 1/PANEL C/ERK2 BHT - FRO.jpg
- cancers-1016979-Supplementary Materials/BLOTS/FIGURE 1/PANEL C/pERK BHT.jpg
- cancers-1016979-Supplementary Materials/BLOTS/FIGURE 1/PANEL C/pERK FRO.jpg
- cancers-1016979-Supplementary Materials/BLOTS/FIGURE 1/PANEL C/pRB BHT FRO.jpg
- cancers-1016979-Supplementary Materials/BLOTS/FIGURE 1/PANEL D/
- cancers-1016979-Supplementary Materials/BLOTS/FIGURE 1/PANEL D/ACTINA FRO-BHT.jpg
- cancers-1016979-Supplementary Materials/BLOTS/FIGURE 1/PANEL D/ERK BHT FRO.jpg
- cancers-1016979-Supplementary Materials/BLOTS/FIGURE 1/PANEL D/pERK BHT FRO.jpg
- cancers-1016979-Supplementary Materials/BLOTS/FIGURE 1/PANEL D/pRB BHT.jpg
- cancers-1016979-Supplementary Materials/BLOTS/FIGURE 1/PANEL D/pRB FRO.jpg
- cancers-1016979-Supplementary Materials/BLOTS/FIGURE 1/PANEL E/
- cancers-1016979-Supplementary Materials/BLOTS/FIGURE 1/PANEL E/ACTIN.jpg
- cancers-1016979-Supplementary Materials/BLOTS/FIGURE 1/PANEL E/P53.jpg
- cancers-1016979-Supplementary Materials/BLOTS/FIGURE 2/
- cancers-1016979-Supplementary Materials/BLOTS/FIGURE 2/PANEL C/
- cancers-1016979-Supplementary Materials/BLOTS/FIGURE 2/PANEL C/ACTIN BHT and FRO.jpg
- cancers-1016979-Supplementary Materials/BLOTS/FIGURE 2/PANEL C/ERK TOT.jpg
- cancers-1016979-Supplementary Materials/BLOTS/FIGURE 2/PANEL C/PERK BHT.jpg
- cancers-1016979-Supplementary Materials/BLOTS/FIGURE 2/PANEL C/PERK FRO.jpg
- cancers-1016979-Supplementary Materials/BLOTS/FIGURE 2/PANEL C/PRB BHT and FRO.jpg
- cancers-1016979-Supplementary Materials/BLOTS/FIGURE 2/PANEL D/
- cancers-1016979-Supplementary Materials/BLOTS/FIGURE 2/PANEL D/ACTIN PANEL D.jpg
- cancers-1016979-Supplementary Materials/BLOTS/FIGURE 2/PANEL D/P53 PANEL D.jpg
- cancers-1016979-Supplementary Materials/BLOTS/FIGURE 3/
- cancers-1016979-Supplementary Materials/BLOTS/FIGURE 3/PANEL A/
- cancers-1016979-Supplementary Materials/BLOTS/FIGURE 3/PANEL A/IMMUNOPRECIPITATE.jpg
- cancers-1016979-Supplementary Materials/BLOTS/FIGURE 3/PANEL C/
- cancers-1016979-Supplementary Materials/BLOTS/FIGURE 3/PANEL C/p-P53.jpg
- cancers-1016979-Supplementary Materials/BLOTS/FIGURE 3/PANEL C/P53.jpg
- cancers-1016979-Supplementary Materials/BLOTS/FIGURE 4/
- cancers-1016979-Supplementary Materials/BLOTS/FIGURE 4/PANEL A/
- cancers-1016979-Supplementary Materials/BLOTS/FIGURE 4/PANEL A/CALNEXIN.jpg
- cancers-1016979-Supplementary Materials/BLOTS/FIGURE 4/PANEL A/P53.jpg
- cancers-1016979-Supplementary Materials/BLOTS/FIGURE 4/PANEL B/
- cancers-1016979-Supplementary Materials/BLOTS/FIGURE 4/PANEL B/SERCA.jpg
- cancers-1016979-Supplementary Materials/BLOTS/FIGURE 4/PANEL D/
- cancers-1016979-Supplementary Materials/BLOTS/FIGURE 4/PANEL D/ACTIN.jpg
- cancers-1016979-Supplementary Materials/BLOTS/FIGURE 4/PANEL D/CIT C.jpg
- cancers-1016979-Supplementary Materials/BLOTS/FIGURE 6/
- cancers-1016979-Supplementary Materials/BLOTS/FIGURE 6/PANEL A/
- cancers-1016979-Supplementary Materials/BLOTS/FIGURE 6/PANEL A/ACTINA.jpg
- cancers-1016979-Supplementary Materials/BLOTS/FIGURE 6/PANEL A/P53.jpg
- cancers-1016979-Supplementary Materials/BLOTS/FIGURE 6/PANEL B/
- cancers-1016979-Supplementary Materials/BLOTS/FIGURE 6/PANEL B/P-P53.jpg
- cancers-1016979-Supplementary Materials/BLOTS/FIGURE 6/PANEL B/P53.jpg
- cancers-1016979-Supplementary Materials/BLOTS/FIGURE 6/PANEL C/
- cancers-1016979-Supplementary Materials/BLOTS/FIGURE 6/PANEL C/IP SERCA P53‬.jpg
- cancers-1016979-Supplementary Materials/BLOTS/FIGURE 6/PANEL D/
- cancers-1016979-Supplementary Materials/BLOTS/FIGURE 6/PANEL D/ACTIN.jpg
- cancers-1016979-Supplementary Materials/BLOTS/FIGURE 6/PANEL D/CIT C.jpg
- cancers-1016979-Supplementary Materials/cancers-1016979-Supplementary Figure 1.docx
